# Supplementary material for: Methanol fixation and tagmentation of RNA/DNA hybrids directly enable single-cell transcriptome sequencing
Source: Front Genet. 2025 Jul 30;16:1629655. doi: 10.3389/fgene.2025.1629655 (PMC12343248; doi:10.3389/fgene.2025.1629655)
Supplement: Supplementary file 1 [file Table1.xlsx]

## Sheet: Sheet1
Supplemental Table S1. Index PCR primer sequences
ID	Sequence
Ad1_3	AATGATACGGCGACCACCGAGATCTACACTATCCTCTTCGTCGGCAGCGTCAGATGTGTAT
Ad1_4	AATGATACGGCGACCACCGAGATCTACACAGAGTAGATCGTCGGCAGCGTCAGATGTGTAT
Ad2_1	CAAGCAGAAGACGGCATACGAGATTCGCCTTAGTCTCGTGGGCTCGGAGATGTG
Ad2_2	CAAGCAGAAGACGGCATACGAGATCTAGTACGGTCTCGTGGGCTCGGAGATGTG
